# Supplementary material for: Verb-Mediated Prediction in Bilingual Toddlers
Source: Front Psychol. 2021 Nov 11;12:719447. doi: 10.3389/fpsyg.2021.719447 (PMC8631997; doi:10.3389/fpsyg.2021.719447)
Supplement: Supplementary file 3 [file Data_Sheet_3.zip]

Archive with 2 entries (2 files):
- analysis_script_final.Rmd
- prepared_data.txt
