# Supplementary material for: Verb-Mediated Prediction in Bilingual Toddlers
Source: Front Psychol. 2021 Nov 11;12:719447. doi: 10.3389/fpsyg.2021.719447 (PMC8631997; doi:10.3389/fpsyg.2021.719447)
Supplement: Supplementary file 3 [file Data_Sheet_3.zip › analysis_script_final.Rmd]

---
title: "Verb-mediated prediction in bilingual toddlers"
author: "Ane Theimann, Ekaterina Kuzmina, Pernille Hansen"
date: '`r format(Sys.Date(), "%Y-%B-%d")`'
output:
  pdf_document: default
  html_document:
  number_sections: yes
subtitle: "Code for the analyses in the manuscript"
fontsize: 12pt
---

```{r Technical setup, include=FALSE}
knitr::opts_chunk$set(echo=TRUE, warning=FALSE, fig.align="center")

rm(list=ls())

install_packages<-function(pkg){
new.pkg<-pkg[!(pkg %in% installed.packages()[, "Package"])]
if (length(new.pkg)) 
    install.packages(new.pkg, dependencies=TRUE)
    sapply(pkg, require, character.only=TRUE)
}

packages<-c("data.table", "tidyverse", "dplyr", "carData", 
            "car", "tidyr", "nlme", "vctrs", "ggplot2", 
            "psych", "stringr", "ggpubr", "knitr",
            "progress")

install_packages(packages)
```

# 1. Data preparation

## 1.1 Define parameters
```{r }
trial_onset=0
context_onset=1000
verb_onset=3500
noun_onset=5300
trial_offset=8000
time_bin_size=20

trial_onset_bin=ceiling(trial_onset/time_bin_size)
trial_offset_bin=ceiling(trial_offset/time_bin_size)

pred_wind_onset=verb_onset-verb_onset
pred_wind_offset=noun_onset-verb_onset

# Define the period to track after the end of the predictive window to 
# capture the divergence point in the neutral condition.
buffer=1700 

eye_movement_time_child=300 

onsets<-c(trial_onset-verb_onset,
          context_onset-verb_onset,
          verb_onset-verb_onset,
          noun_onset-verb_onset,
          trial_offset-verb_onset)

AOI<-c("Target", "Distractor","Fixation", "White_space")

labels_condition<-c(constraining="Constraining condition",
                    neutral="Neutral condition")

labels_language<-c(Norwegian="Norwegian", English="English")

col_experimental<-c("#08519C","#08519C", "gray54", "gray70")

lines_experimental<-c("solid", "twodash", "solid", "twodash")

facet_names<-c(`Norwegian`="Norwegian", `English`="English")

labels_plot<-c("Target"="Target picture", 
                "Distractor"="Distractor picture", 
                "Fixation"="Fixation picture", 
                "White_space"="White space between pictures")

```

## 1.2 Upload data
```{r Upload_data}
prepared_data<-read.delim2("prepared_data.txt", header=TRUE, sep="\t")
prepared_data$X <- NULL
```


# 2. Pilot study: Adult group
```{r Pilot_study}
# Compute mean fixation proportions for each participant, trial,  
# time, region, condition, and language.
complete_curves_adult<-filter(prepared_data, Group %in% c("Adult")) %>%
  group_by(Participant, Item, Time, Region, Language, Condition) %>%
  summarise(MeanFixation=mean(Value))

complete_curves_adult$Language<-factor(complete_curves_adult$Language, 
                            levels=c("Norwegian", "English"))

complete_curves_adult$Region<-factor(complete_curves_adult$Region, levels=AOI)
```

## 2.1 Fixation curves for the whole trial length, **Figure 2**
```{r General_fixation_curves_for_adults, fig.align="center", fig.height=7, fig.width=10}
complete_curves_adult_plot<-ggplot(complete_curves_adult, 
                                     aes(x=Time, 
                                         y=MeanFixation, 
                                         colour=Region))+
  
  geom_vline(xintercept=onsets, linetype="dashed", colour="gray28")+
  
  stat_summary(fun.data=mean_cl_boot, aes(fill=Region), geom="ribbon", 
               alpha=.2, linetype="blank")+
  
  stat_summary(fun=mean, 
               aes(group=Region, linetype=Region), geom="path", size=.7)+
  
  facet_grid(vars(Condition), vars(Language),
             labeller=labeller(Language=labels_language, 
                                Condition=labels_condition))+

  labs(x="Time since verb onset [ms]", y="Fixations to regions")+
  
  annotate("text", x=onsets[2]-120, y=.85, label="italic(context)", 
           parse=TRUE, angle=90, colour="gray28", size=7)+
  
  annotate("text", x=onsets[3]-120, y=.85, label="italic(verb)", 
           parse=TRUE, angle=90, colour="gray28", size=7)+
  
  annotate("text", x=onsets[4]-120, y=.85, label="italic(noun)", 
           parse=TRUE, angle=90, colour="gray28", size=7)+
  
  scale_x_continuous(breaks=onsets, labels=onsets)+
  
  scale_y_continuous(labels=scales::percent_format(accuracy=1))+
  
  scale_colour_manual(values=col_experimental, name="", 
                      breaks=AOI, labels=labels_plot)+
  
  scale_fill_manual(values=col_experimental, name="", 
                    breaks=AOI, labels=labels_plot)+
  
  scale_linetype_manual(values=lines_experimental, name="", 
                        breaks=AOI, labels=labels_plot)+
  
  theme_light()+ 
  
  theme(panel.spacing=unit(1.2, "lines"))+
  
  theme(text=element_text(size=22, colour="gray28"), legend.position="top")

complete_curves_adult_plot
```

```{r Save Figure 2}
jpeg(file=str_replace_all(paste(getwd(), "/Figure_2.jpg"), fixed(" "), ""), 
     width=16, height=9, units="in", res=300, pointsize=20)
complete_curves_adult_plot
dev.off()
```


# 3. Main study: Toddler group
```{r Main_study}
df_analysis<-filter(prepared_data, Group %in% c("Child"))

# Compute mean fixation proportions for each participant, item,  
# time, region, condition, and language.
complete_curves_child<-df_analysis %>%
  group_by(Participant, Item, Time, Region, Language, Condition) %>%
  summarise(MeanFixation=mean(Value))

complete_curves_child$Language<-factor(complete_curves_child$Language, 
                                       levels=c("Norwegian", 
                                                "English"))

complete_curves_child$Region<-factor(complete_curves_child$Region, 
                                     levels=AOI)
```

## 3.1 Fixation curves for the whole trial length, **Figure 3**
```{r General_fixation_curves_for_children, fig.align="center", fig.height=7, fig.width=10}
complete_curves_child_plot<-ggplot(complete_curves_child, 
                                       aes(x=Time, 
                                           y=MeanFixation, 
                                           colour=Region))+
  
  geom_vline(xintercept=onsets, linetype="dashed", colour="gray28")+
  
  stat_summary(fun.data=mean_cl_boot, aes(fill=Region), 
               geom="ribbon", alpha=.2, linetype="blank")+
  
  stat_summary(fun=mean, aes(group=Region, linetype=Region), 
               geom="path", size=.7)+
  
  facet_grid(vars(Condition), vars(Language),
             labeller=labeller(Language=labels_language, 
                                Condition=labels_condition))+

  labs(x="Time since verb onset [ms]", 
       y="Fixations to regions")+
  
  annotate("text", x=onsets[2]-120, y=.75, label="italic(context)", 
           parse=TRUE, angle=90, colour="gray28", size=7)+
  
  annotate("text", x=onsets[3]-120, y=.75, label="italic(verb)", 
           parse=TRUE, angle=90, colour="gray28", size=7)+
  
  annotate("text", x=onsets[4]-120, y=.75, label="italic(noun)", 
           parse=TRUE, angle=90, colour="gray28", size=7)+
  
  scale_x_continuous(breaks=onsets, labels=onsets)+
  
  scale_y_continuous(labels=scales::percent_format(accuracy=1))+
  
  scale_colour_manual(values=col_experimental, 
                      name="", breaks=AOI, labels=labels_plot)+
  
  scale_fill_manual(values=col_experimental,
                    name="", breaks=AOI, labels=labels_plot)+
  
  scale_linetype_manual(values=lines_experimental, 
                        name="", breaks=AOI, labels=labels_plot)+
  
  theme_light()+ 
  
  theme(panel.spacing=unit(1.2, "lines"))+
  
  theme(text=element_text(size=22, colour="gray28"), legend.position="top")

complete_curves_child_plot
```

```{r Save Figure 3}
jpeg(file=str_replace_all(paste(getwd(), "/Figure_3.jpg"), fixed(" "), ""), 
     width=16, height=9, units="in", res=300, pointsize=20)
complete_curves_child_plot
dev.off()
```


## 3.2 GLMM in Norwegian

### 3.2.1 Prepare data for fixation curves in the critical predicitve window
```{r Fixation_curves_predictive_window_children_norwegian , fig.align="center", fig.height=7, fig.width=10}
# Create dependent variables
df_after_verb_nor<-df_analysis %>%
  filter(Language=="Norwegian") %>%
  # Extract the critical window
  subset(between(Time, pred_wind_onset, 
                 pred_wind_offset + buffer + 500)) %>%
  # Create mean and sum of fixations by participant, item,
  # time bin, region, and experimental conditions 
  group_by(Participant, Item, Time, Region, Condition) %>% 
  summarise(MeanFixation=mean(Value),
            SumFixation=sum(Value),
            NFixation=length(Value)) %>%
  # Extract the two regions of interest
  subset(Region %in% c("Target", "Distractor")) %>%
  # Discard unwanted factor levels
  droplevels()

# Reorder factor levels, add nicer labels
df_after_verb_nor$Condition<-factor(df_after_verb_nor$Condition, 
                      levels=c("constraining", "neutral"))

labels_condition<-c(constraining="Constraining condition",
                      neutral="Neutral condition")


# Create plot with Time on the x-axis and mean fixations on the y-axis
p_child_nor<-
  ggplot(df_after_verb_nor, aes(x=Time, y=MeanFixation))+
  # Plot the mean fixation proportions by region as a line
  stat_summary(fun=mean, geom="path", 
               aes(group=Region, colour=Region, linetype=Region), 
               size=.7)+
  # Add confidence intervals
  stat_summary(fun.data=mean_cl_boot, geom="ribbon", 
               aes(fill=Region), alpha=.2)+
  # Create a separate panel for each condition
  facet_grid(vars(Condition), scales="free_x",
             labeller=labeller(Condition=labels_condition))+
    
  theme(text=element_text(size=22, colour="gray28"),
        legend.position="top", legend.title=element_blank(),
        panel.spacing=unit(1.2, "lines"))+
    
  scale_colour_manual(values=c("#08519C", "#08519C"),
                      breaks=c("Target", "Distractor"),
                      labels=c("Target", "Distractor"))+
    
  scale_fill_manual(values=c("#08519C", "#08519C"),
                    breaks=c("Target", "Distractor"),
                    labels=c("Target", "Distractor"))+
    
  guides(colour=guide_legend(keywidth=1, keyheight=1, 
                               default.unit="cm"),
         fill=guide_legend(keywidth=1, keyheight=1, 
                             default.unit="cm"),
         linetype=guide_legend(keywidth=1, keyheight=1, 
                                 efault.unit="cm"))+
    
  scale_linetype_manual(values=c("solid","dotdash"), 
                        breaks=c("Target", "Distractor"),
                        labels=c("Target", "Distractor"))+
    
  scale_y_continuous(breaks=seq(0, 1, by=.25),
                     labels=scales::percent_format(accuracy=1))+
    
  scale_x_continuous(breaks=seq(pred_wind_onset, 
                                pred_wind_offset+buffer+500, 400), 
                     labels=seq(pred_wind_onset, 
                                pred_wind_offset+buffer+500, 400))+
    
  labs(x="Time since verb onset [ms]", 
       y="Fixations to regions")+
    
  geom_vline(xintercept =noun_onset-verb_onset, linetype="dashed", 
             size=1, colour="gray28")+
    
  geom_vline(xintercept =verb_onset-verb_onset, linetype="dashed", 
             size=1, colour="gray28")+
  
  annotate("text", label="italic(verb)", 
           y=.75, x=verb_onset-verb_onset-40, 
           parse=TRUE, angle=90, colour="gray28", size=7)+
    
  annotate("text", label="italic(noun)", parse=TRUE,
           y=.75, x=noun_onset-verb_onset-40, 
           angle=90, size=7, colour="gray28")+
  
  theme_light()

p_child_nor
```


### 3.2.2 GLMM
```{r Divergence_points_children_norwegian}
# Extract the critical predictive window
df_stat_child_nor<-df_analysis %>%
  filter(Language=="Norwegian") %>%
  filter(between(Time, pred_wind_onset + eye_movement_time_child, 
                 pred_wind_offset + eye_movement_time_child + buffer))

# Apply statistical test for each time bin
p_table_nor<-df_stat_child_nor %>%
  # Select only rows where a fixation occurred
  filter(Value==1) %>%
  # Select only the two regions of interest
  filter(Region %in% c("Target", "Distractor")) %>%
  # Label fixations that were on the target as 1 and as 0 otherwise,
  mutate(pTarget=ifelse(Region=="Target", 1, 0)) %>%
  # Prepare to test for each condition in each time bin
  group_by(Condition, Time) %>%
  # Apply logistic regression and extract z-values
  summarise(z=summary(lme4::glmer(pTarget ~ 1 + 
        (1|Participant)+ (1|Item), family="binomial", 
        control=lme4::glmerControl(calc.derivs=FALSE)))$coefficients[1,3]) %>%
  # Add p-values
  mutate(p=pnorm(-abs(z))*2)

# Define alpha level and calculate the Bonferroni correction
alpha          <-0.05
N_tests        <-length(unique(df_stat_child_nor$Time))
alpha_corrected<-alpha/N_tests
```

#### Get uncorrected for multiple comparisons estimates
```{r Uncorrected_children_norwegian}
uncorr_nor<-p_table_nor %>%
  # Extract positive z-scores ("target advantage") and significant p-values
  filter(z > 0, p < alpha) %>% 
  group_by(Condition) %>%
  # Extract the earliest significant p-value and its time bin 
  slice(1)

uncorr_nor
```

#### Apply Bonferroni correction
```{r Bonferroni_children_norwegian}
bnf_nor<-p_table_nor %>%
  filter(z > 0, p < alpha_corrected) %>% 
  group_by(Condition) %>%
  slice(1)

bnf_nor
```

#### Apply FDR control correction
```{r FDR_children_norwegian}
fdr_nor<-p_table_nor %>%
  mutate(p_fdr=stats::p.adjust(p, method="BY", n=length(p))) %>%
  filter(z > 0, p_fdr < alpha) %>%
  group_by(Condition) %>%
  slice(1)

fdr_nor
```

#### Add divergence point estimates to the fixation curves
```{r Plot_multiple_comparisons_children_norwegian, fig.align="center", fig.height=7, fig.width=10}
# Add the estimates to the base plot
nor_plot<-p_child_nor + 
  # FDR-corrected onset
  geom_point(data=subset(df_after_verb_nor, Condition=="constraining"),
        aes(y=.38, x=fdr_nor$Time[fdr_nor$Condition=="constraining"]),
        size=5, stroke=2, shape=17, color="gray28")+  
  
  geom_point(data=subset(df_after_verb_nor, Condition=="neutral"),
          aes(y=.38, x=fdr_nor$Time[fdr_nor$Condition=="neutral"]), 
          size=5, stroke=2, shape=17, color="gray28")+
  
  geom_vline(xintercept=c(fdr_nor$Time[fdr_nor$Condition=="constraining"],
                        fdr_nor$Time[fdr_nor$Condition=="neutral"]), 
           linetype="dashed", colour="gray28", size=0.2)+
  
  theme(text=element_text(size=22, colour="gray28"), 
        #legend.position="bottom",
        axis.title.x = element_blank(),
        plot.title = element_text(hjust = 0.5, size = 25, face = "bold"))+
  
  ggtitle("Norwegian")

  # Uncorrected onset
  #geom_point(data=subset(df_after_verb_nor, Condition=="constraining"),
  #        aes(y=.58, 
  #            x=uncorr_nor$Time[uncorr_nor$Condition=="constraining"]), 
  #        size=5, shape=1, color="gray28")+
  #geom_point(data=subset(df_after_verb_nor, Condition=="neutral"),
  #        aes(y=.58, x=uncorr_nor$Time[uncorr_nor$Condition=="neutral"]), 
  #        size=5, shape=1, color="gray28")+   
  #
  #geom_vline(xintercept=c(uncorr_nor$Time[uncorr_nor$Condition=="constraining"], 
  #                      uncorr_nor$Time[uncorr_nor$Condition=="neutral"]),
  #           linetype="dashed", colour="gray28", size=0.2)+
  
  # Bonferroni-corrected onset
  #geom_point(data=subset(df_after_verb_nor, Condition=="constraining"),
  #        aes(y=.48, x=bnf_nor$Time[bnf_nor$Condition=="constraining"]), 
  #        size=5, shape=15, color="gray28")+  
  
  #geom_point(data=subset(df_after_verb_nor,  Condition=="neutral"),
  #        aes(y=.48, x=bnf_nor$Time[bnf_nor$Condition=="neutral"]), 
  #        size=5, shape=15, color="gray28")+
  
  #geom_vline(xintercept=c(bnf_nor$Time[bnf_nor$Condition=="constraining"],
  #                      bnf_nor$Time[bnf_nor$Condition=="neutral"]), 
  #           linetype="dashed", colour="gray28", size=0.2)

nor_plot
```

## 3.3 GLMM in English

### 3.3.1 Prepare data for fixation curves in the critical predicitve window
```{r , fig.align="center", fig.height=7, fig.width=10}
# Create dependent variables
dat_plot_child_eng<-df_analysis %>% 
    filter(Language=="English") %>%
  # Extract the critical window
  subset(between(Time, pred_wind_onset, 
                 pred_wind_offset + buffer + 500)) %>%
  # Create mean and sum of fixations by participant, item,
  # time bin, region, and experimental conditions 
  group_by(Participant, Item, Time, Region,Condition) %>% 
  summarise(MeanFixation=mean(Value),
            SumFixation=sum(Value),
            NFixation=length(Value)) %>%
  # Extract the two regions of interest
  subset(Region %in% c("Target", "Distractor")) %>%
  # Discard unwanted factor levels
  droplevels()

# Reorder factor levels, add nicer labels
dat_plot_child_eng$Condition<-factor(dat_plot_child_eng$Condition, 
                      levels=c("constraining", "neutral"))

labels_condition<-c(constraining="Constraining condition",
                      neutral="Neutral condition")


# Create plot with Time on the x-axis and mean fixations on the y-axis
p_child_eng<-ggplot(dat_plot_child_eng, aes(x=Time, y=MeanFixation))+
  # Plot the mean fixation proportions by region as a line
  stat_summary(fun=mean, geom="path", 
               aes(group=Region, colour=Region, linetype=Region), 
               size=.7)+
  # Add confidence intervals
  stat_summary(fun.data=mean_cl_boot, geom="ribbon", 
               aes(fill=Region), alpha=.2)+
  # Create a separate panel for each condition
  facet_grid(vars(Condition),  scales="free_x",
             labeller=labeller(Condition=labels_condition))+
    
  theme(text=element_text(size=22, colour="gray28"),
        legend.title=element_blank(),
        panel.spacing=unit(1.7, "lines"))+
    
  scale_colour_manual(values=c("#08519C", "#08519C"),
                      breaks=c("Target", "Distractor"),
                      labels=c("Target", "Distractor"))+
    
  scale_fill_manual(values=c("#08519C", "#08519C"),
                    breaks=c("Target", "Distractor"),
                    labels=c("Target", "Distractor"))+
    
  guides(colour=FALSE, fill=FALSE, linetype=FALSE)+
    
  scale_linetype_manual(values=c("solid","dotdash"), 
                        breaks=c("Target", "Distractor"),
                        labels=c("Target", "Distractor"))+
    
  scale_y_continuous(breaks=seq(0, 1, by=.25),
                     labels=scales::percent_format(accuracy=1))+
    
  scale_x_continuous(breaks=seq(pred_wind_onset, 
                                pred_wind_offset + buffer + 500, 400), 
                     labels=seq(pred_wind_onset, 
                                pred_wind_offset + buffer + 500, 400))+
    
  labs(x="Time since verb onset [ms]", 
       y="Fixations to regions")+
    
  geom_vline(xintercept=noun_onset-verb_onset, linetype="dashed", 
             size=1, colour="gray28")+
    
  geom_vline(xintercept=verb_onset-verb_onset, linetype="dashed", 
             size=1, colour="gray28")+
  
  annotate("text", label="italic(verb)", 
           y=.75, x=verb_onset-verb_onset-40, 
           parse=TRUE, angle=90, colour="gray28", size=7)+
    
  annotate("text", label="italic(noun)", parse=TRUE,
           y=.75, x=noun_onset-verb_onset-40, 
           angle=90, size=7, colour="gray28")+
  
  theme_light()

p_child_eng
```

### 3.3.2 GLMM
```{r }
# Extract the critical predictive window.
df_stat_child_eng<-df_analysis %>%
  filter(Language=="English") %>%
  filter(between(Time, pred_wind_onset + eye_movement_time_child, 
                 pred_wind_offset + eye_movement_time_child + buffer))

# Apply statistical test for each time bin.
p_table_eng<-df_stat_child_eng %>%
  # Select only rows where a fixation occurred
  filter(Value==1) %>%
  # Select only the two regions of interest
  filter(Region %in% c("Target", "Distractor")) %>%
  # Label fixations that were on the target as 1 and as 0 otherwise
  mutate(pTarget=ifelse(Region=="Target", 1, 0)) %>%
  # Test for each condition at each time bin
  group_by(Condition, Time) %>%
  # Apply logistic regression and extract z-values
  summarise(z=summary(lme4::glmer(pTarget ~ 1 + 
        (1|Participant)+ (1|Item), family="binomial", 
        control=lme4::glmerControl(calc.derivs=FALSE)))$coefficients[1,3]) %>%
  # Add p-values
  mutate(p=pnorm(-abs(z))*2)

# Define alpha level and calculate the Bonferroni correction
alpha              <-0.05
N_tests_eng        <-length(unique(df_stat_child_eng$Time))
alpha_corrected_eng<-alpha/N_tests_eng

```

#### Get uncorrected for multiple comparisons estimates
```{r }
uncorr_eng<-p_table_eng %>%
  # Extract positive z-scores ("target advantage") and significant p-values
  filter(z > 0, p < alpha) %>% 
  # Group results by condition group
  group_by(Condition) %>%
  # Extract the earliest significant p-value and its timepoint 
  slice(1)

uncorr_eng
```

#### Apply Bonferroni correction
```{r }
bnf_eng<-p_table_eng %>%
  filter(z > 0, p < alpha_corrected_eng) %>% 
  group_by(Condition) %>%
  slice(1)

bnf_eng
```

#### Apply FDR control correction
```{r }
fdr_eng<-p_table_eng %>%
  mutate(p_fdr_eng=stats::p.adjust(p, method="BY", n=length(p))) %>%
  filter(z > 0, p_fdr_eng < alpha) %>%
  group_by(Condition) %>%
  slice(1)

fdr_eng
```

```{r Plot_multiple_comparisons_children_english, fig.align="center", fig.height=7, fig.width=10}
eng_plot<-p_child_eng+
  # FDR-corrected onset
  geom_point(data=subset(dat_plot_child_eng, Condition=="constraining"),
          aes(y=.38, x=fdr_eng$Time[fdr_eng$Condition=="constraining"]),
          size=5, stroke=2, shape=17, color="black")+  
  
  geom_point(data=subset(dat_plot_child_eng, Condition=="neutral"),
          aes(y=.38, x=fdr_eng$Time[fdr_eng$Condition=="neutral"]), 
          size=5, stroke=2, shape=17, color="black")+
  
  geom_vline(xintercept=c(fdr_eng$Time[fdr_eng$Condition=="constraining"],
                        fdr_eng$Time[fdr_eng$Condition=="neutral"]), 
           linetype="dashed", colour="gray28", size=0.2)+
  
  theme(text=element_text(size=22, colour="gray28"), 
        legend.position="bottom",
        axis.title.x = element_blank(),
        plot.title = element_text(hjust = 0.5, size = 25, face = "bold"))+
  
  ggtitle("English")

  # Uncorrected onset
  #geom_point(data=subset(dat_plot_child_eng, Condition=="constraining"),
  #        aes(y=.58, 
  #            x=uncorr_eng$Time[uncorr_eng$Condition=="constraining"]), 
  #        size=5, shape=1, color="gray28")+
  
  #geom_point(data=subset(dat_plot_child_eng, Condition=="neutral"),
  #        aes(y=.58,
  #            x=uncorr_eng$Time[uncorr_eng$Condition=="neutral"]), 
  #        size=5, shape=1, color="gray28")+   
  
  #geom_vline(xintercept=c(uncorr_eng$Time[uncorr_eng$Condition=="constraining"], 
  #                      uncorr_eng$Time[uncorr_eng$Condition=="neutral"]),
  #           linetype="dashed", colour="gray28", size=0.2)+
  
  # Bonferroni-corrected onset
  #geom_point(data=subset(dat_plot_child_eng, Condition=="constraining"),
  #        aes(y=.48, x=bnf_eng$Time[bnf_eng$Condition=="constraining"]), 
  #        size=5, shape=15, color="gray28")+  
  
  #geom_point(data=subset(dat_plot_child_eng,  Condition=="neutral"),
  #        aes(y=.48, x=bnf_eng$Time[bnf_eng$Condition=="neutral"]), 
  #        size=5, shape=15, color="gray28")+
  
  #geom_vline(xintercept=c(bnf_eng$Time[bnf_eng$Condition=="constraining"],
  #                      bnf_eng$Time[bnf_eng$Condition=="neutral"]), 
  #           linetype="dashed", colour="gray28", size=0.2)
  
eng_plot
```

#### Put estimates from both languages together, **Figure 4**
```{r Put_plots_together, fig.align="center", fig.height=14, fig.width=10}
figure_4<-ggarrange(nor_plot, eng_plot, 
                    ncol=1, nrow=2, 
                    common.legend = TRUE, legend="bottom")

figure_4
```

```{r Save Figure 4}
jpeg(file=str_replace_all(paste(getwd(), "/Figure_4.jpg"), fixed(" "), ""), 
     width=16, height=14, units="in", res=1000, pointsize=20)
figure_4
dev.off()
```

## 3.4 Get the relationship between expressive vocabulary and predicitve ability
```{r Relationship_between_expressive_vocabulary_and_predicitve_ability, fig.align="center", fig.height=5, fig.width=10}
# Upload vocabulary data
vocabulary_data<-read.csv("vocab.csv", header=TRUE, sep=";")
vocabulary_data<-rename(vocabulary_data,c('Language'='language', 
                                            'Participant'='participant'))

data_nor_eng<-rbind(df_stat_child_eng, df_stat_child_nor) %>%
    # Subset only the critical predictive window
  subset(between(Time, 
                 pred_wind_onset + eye_movement_time_child, 
                 pred_wind_offset + eye_movement_time_child)) %>%
  filter(Region=="Target")

timebins_count<-length(unique(data_nor_eng$Time))

cor_data<-data_nor_eng %>%
  group_by(Participant, Language, Condition, Time) %>%
  summarise(Mean_fixation=mean(Value)) %>%
  group_by(Participant, Language, Condition) %>%
  summarise(Mean_fixation=mean(Mean_fixation)) %>% 
  spread(Condition, Mean_fixation) 

cor_data<-rename(cor_data, c('Language'='Language'))

cor_data$constr_to_neutral_diff<-cor_data$constraining - cor_data$neutral

# Merge vocabulary together with prediction data
cor_data<-merge(cor_data, vocabulary_data, 
                    by=c("Participant", "Language"))

cor_data$Language<-factor(cor_data$Language, 
                              levels=c("Norwegian", "English"))

cor_nor <-cor_data[cor_data$Language=="Norwegian", ]
cor_eng <-cor_data[cor_data$Language=="English", ]
```

### 3.4.1 Predictive ability vs. expressive vocabularies, **Figure 5**
```{r Pred_prod_cors, fig.align="center", fig.height=7, fig.width=10}
cor_prod_pred <-
  ggplot(cor_data,
            aes(x=cdi,y=constr_to_neutral_diff))+ 
            theme(legend.position="none")+        
            facet_wrap(~Language)+
            geom_point(size=5)+ 
            geom_smooth(method=lm)+ 
            xlab("Productive vocabulary in each language")+ 
            ylab("Predictive ability")+
            theme_light()+
            theme(text=element_text(size=22, colour="gray28"),
            panel.spacing=unit(1.2, "lines"))+
            scale_x_continuous(breaks=seq(0, 600, 100), 
            labels=seq(0, 600, 100))

# Display the plot
cor_prod_pred
```

```{r Save Figure 5}
jpeg(file=str_replace_all(paste(getwd(), "/Figure_5.jpg"), fixed(" "), ""), 
     width=14, height=6, units="in", res=300)
cor_prod_pred
dev.off()
```

```{r, echo=TRUE, warning=FALSE}
cor.test(cor_nor$constr_to_neutral_diff,
         cor_nor$cdi,
         method="spearman")
```

```{r, echo=TRUE, warning=FALSE}
cor.test(cor_eng$constr_to_neutral_diff,
         cor_eng$cdi,
         method="spearman")
```

### 3.4.2 Predictive ability vs. total expressive vocabulary, **Figure 6**
```{r Pred_total_prod_cors, fig.align="center", fig.height=5, fig.width=10}
cor_prod_pred_total <-
  ggplot(cor_data,
            aes(x=cdi_total,y=constr_to_neutral_diff))+ 
            theme(legend.position="none")+        
            facet_wrap(~Language)+
            geom_point(size=5)+ 
            geom_smooth(method=lm)+ 
            xlab("Total productive vocabulary")+ 
            ylab("Predictive ability")+
            theme_light()+
            theme(text=element_text(size=22, colour="gray28"),
            panel.spacing=unit(1.2, "lines"))+
            scale_x_continuous(breaks=seq(0, 2000, 100), 
            labels=seq(0, 2000, 100))

# Display the plot
cor_prod_pred_total
```

```{r Save Figure 6}
jpeg(file=str_replace_all(paste(getwd(), "/Figure_6.jpg"), fixed(" "), ""), 
     width=14, height=6, units="in", res=300, pointsize=20)
cor_prod_pred_total
dev.off()
```

```{r, echo=TRUE, warning=FALSE}
cor.test(cor_nor$constr_to_neutral_diff,
         cor_nor$cdi_total,
         method="spearman")
```

```{r, echo=TRUE, warning=FALSE}
cor.test(cor_eng$constr_to_neutral_diff,
         cor_eng$cdi_total,
         method="spearman")
```
